# Supplementary material for: Context-Sensitive Spelling Correction of Consumer-Generated Content on Health Care
Source: JMIR Med Inform. 2015 Jul 31;3(3):e27. doi: 10.2196/medinform.4211 (PMC4705358; doi:10.2196/medinform.4211)
Supplement: Multimedia Appendix 1 [file medinform_v3i3e27_app1.xlsx]

## Sheet: Effexor_at_Medhelp
I've been on Effexor for about 7 years and was recently diagnosed w/having Thyroid cysts, but need to go to an EMT for an ultrasound to figure out if malignant or benign. Cysts discovered after neck X-ray from a whip lash accident a few months ago and have had zero pain UNTIL last few days which was about 1.5 wks after my discontinuation of Effexor. Searching the net is leaving me wishing I hadn'…
You don't say why you stopped the Effexor. Is it because you feel you don't need it now, or did a doctor advise you to stop? You say you are easily irritated, and this could be due to depression, as it is one of the symptoms. I have been on Effexor for as long as you, and have not had trouble with cysts, but we are all different. Do you think they are due to taking Effexor? Did a doctor tell you …
I looked up Effexor in my PDR and thyroid complications are not listed. I would say they are unrelated. As for a study... most studies are done to test a new drug or a new use of a drug. It is extremely unlikely that any study is being done on cysts on thyroid. Perhaps you can go to a free clinic for help.
I was on 300 mg/day of Effexor for approx. 4 years. Last week, my doctor and I agreed to begin weening me off slowly - 37.5 mg every 3 months. After just 4 days, I have a crippling neck pain that isn't touched by extra strength, over-the-counter muscle relaxants, heat, or Advil. Has anyone experienced this? If so, do you have any remedies?
I dealt with weaning off Effexor too and it was a long drawn out process with lots of weird things going on. Did your Dr cut out 37.5 mgs everyday? That might be too much to fast. Maybe you should talk to him about doing it every few days to see if the neck pain goes away.
Mine lasted roughly 9 days since the last 37.5 pill was taken. My symptoms are not completely gone... but I feel so much better now. One trick was to take Omega 3,6,9. Bottle says take 2 a day, but I would take 4. and then a multivitamin with food. Lots of water and motivation to feel better :)
Did you taper off the Effexor, or stop it abruptly? Effexor is notorious for being difficult to come off of for many. You may hear some people who had residual symptoms for months,others will says weeks. Everyone is individual. Depends on how long a person had been taking it, their dose, and how they came off of it. Best of luck...try to stay busy and not think about it! The more you think about …
I went cold turkey and was Ok after 2 weeks
I had brain zaps for months the first time I went off Effexor, but I had been taking it for some time before I went off.
Can anyone please give me information on how long the withdrawal symptoms last. I search all over and only see stories of this horrific drug withdrawal. Does anyone know how long I will endure this or does it vary?
Yes, it really does vary because we're all do different. Can you say what dose you were on and if you've already started the withdrawal process? It's best to work closely with your Dr on the tapering. Some people do very well and have no problems and other people do have problems. If you feel like you're going to fast on the tapering and you do have any problems talk to your Dr about going slower.
I was weened off by my doctor within a matter of days. I had been on 75 mg for abotu a month, then moved to 150mg for 3 months. Then I was given 75mg for 3 days and 37.5mg for 3 days. And DONE. No more pills and no more instructions.I have been suffereing the nauseau, dizzines, flu like symptoms, just generally feeling like complete garbage. That lasted for about 3 days, then I really got the "tr…
ANyone? anyone? Buellar, buellar buellar....................
Doctors and medication--don't you just love what some of them put us through,it's like first they give us the medication and then expect us to come off them and some never follow up and leave it all in our hands.Withdrawl (withdrawal) symptoms can be shocking in some cases and doctors need to be aware of this--some are and some aren't--you need to find a doctor that understands you and your needs…
Yes Thanks RainLover71! Thank you for a response. I feel so alone... sigh... Is there a chat type thing on this website? I need to talk with like minded people badly... >:-/
Hey EVERYONE. The worst has been gone after 9days for me! I still have occassional starnge feelings in my head and feel like im going to pass out. but it is NOT constant!!! I am so happy!
I attempted suicide last March and since then I've been on Effexor. Ever since the incident, I had troubles feeling emotions, then thinking and then expressing myself and being able to study or perform in tests at the university as before. I still have this problem and I can't concentrate enough to read anything, no matter how much I try and would like to. This applies to any kind of text. I just…
I have never taken Effexor before but I do remember feeling like that when I first went on my SSRI. I would talk to your Dr and see if it is something that will level out or if you need a med switch. Good luck. Clear minds are better!
Thanks- your reply made me feel better since I felt I'm not the only one in feeling like this…:)
Hello, I have been taking Effexor 150mg daily for a few years now. I do find I sometimes have trouble concentrating on any one thing for any length of time. I dart from one thing to another. I am old, so do not have to study like you. It could well be the medication that is making you like this. Other people here on Effexor say they cannot cry, and neither can I. I expect you have read that Effex…
To be honest, I haven't found Effexor to be of any help. I was against it at the beginning but my parents were the ones that said yes to the doctor. When I went home the first day and read about it on the internet I was so mad. One of my main worries is coming off it and the side effects while being in my final year. The first doctor I had didn't seem to care about the apathy I was going through …
There is a great deal of information here how other people have got off Effexor. There is one post about it that has over 700 replies. At the top of this page where it says 'Search Medhelp' put in Effexor Withdrawal and press the orange magnifying glass, and you will find all the details there. I myself did come off it once, but my depression came back, so I am on it again. It does suit me, so I …
I stopped taking Effexor almost a year ago but still am experiencing withdrawal effects including agitation and anger. Does anyone know if going back on (preferably a low dose) eliminates these?
i'm sorry you are still feeling bad. I am just under 2 weeks off effexor and i feel like i am losing my mind. But i have heard thats expected. But a year off and you are still struggling? At this point, if I do start feeling better soon, I may need to get on something else too, but It will not be effexor again. There are many other ones out there if you think u need one, but I personally wouldn't…
Hi I came off effexor cold turkey and i got through it but i did suffer have just reduced dolsulipinin the middle of April. So i understand what you mean your up and down your brain chemistry is altered. There is no quick fix unfortunately you can take 5HTP which will help you can go up to 400 mg's aday for withdrawal if you take it of a morning it converts to seretonin if you take it of a night …
Considering the half life of Effexor of 5 hours, in 25 hours it would be completely out of your system. Withdrawal from it could last a couple of weeks but it is unlikely to last any longer. Your anger and agitation are unlikely to be withdrawal symptoms ... it is more likely that your normal state of functioning due to a lack of the chemicals for neuroreceptors is the cause.
I am only on day 2 without ANY effexor, but i do want to share something that i think is helping. First off, I know it may be too soon to tell, but my from my last attempt, I was already completely falling apart by this time. This attempt, I have taken 10 mgs of Prozac on day one and 20mgs today. I dont plan on taking prozac past tomorrow, but it is really helping so far. I dont feel any brain za…
Look up the old posts. There are many answers to your question. It has been asked so many times. I am sure the old threads will help.
Sorry I see you were only trying to help others, not posting a question. I do apologise.
hi, i have decided to get off effexor. does anyone have any experience with this? Is there a timeframe of how long before i feel normal again after completely stopping? I tried cold turkey at first, NOT a good idea. So now I am taking the smallest amount possible- 37.5mgs. I realized that i won't be able to do much except sleep so i was just wondering how long before the worst of the w/ds pass so…
I have just begun a tapering down to get off of Effexor, as well. I am on 37.5 mg (down from 75 mg) and I am so tired! No brain zaps or nausea, just a constant need to sleep. I hope that this goes away soon. :-(
For me going on efexor has felt like a life sentence in a bad *** prison. Once I got on I have seriously struggled to get off, mostly because I'd the god awful withdrawals. Also the overwhelming but short live suicidal urges and unexplained and sometimes inappropriate crying spells. Wish I had more support with this, as I feel a little like I'm drowning in the overwhelming-ness of it all
I can't seem to find any time frame with how long this lasts. Do you guys have any idea how the bad w/ds usually last? Also, I know tapering is what they say to do, but the w/ds start really bad for me with anything under 150. I dont know if it matters if i taper or not. This is pretty serious actually. I can't believe i am in this situation:(
There are over 600 posts on this subject, my experience is there too. Have a look at the posts, and see if they help. I went cold turkey and I was Ok with 2-3 weeks. .
i will check it out. i started going through some of them but all i was finding were all the w/d symptoms people were experiencing and i am really familiar with that part. I am glad to hear you are ok, there will be a light at the end of this tunnel:) Thanks
I stopped Effexor XR 75mg 11 weeks ago... I stopped cold turkey. I took this drug for over 10 years at varying doses - mostly 150 mg... I was unable to work for almost 4 weeks due to the severe symptoms that it seems like everyone experiences (brain zaps, extreme irritability and crying spells, headaches, flu like aches, inability to concentrate etc etc) After the first month or so, it seemed lik…
Hi have you read all the posts about Effexor withdraw. This seems to be the question that comes up most on this forum - withdraw from Effexor. Have a read and see if you find any answers there. I was on anti-depressants during my menopause in my 40s. I was on HRT for 13 years. Took both at same time with no ill effects. I have stopped my medication a number of times, and depression has always com…
I came off effexor 150 mg's cold turkey it was hell i couldn't function for 3months i had ibs,palps, nausea, anxiety. I had to live with my mum as i am a single mum i couldn't take my son to school of pick him up. But i got through it and so will you withdrawal is horrible when you come off too quick. What ever you do don't go backon itsecond time round is worse and it doesn't get rid of withdraw…
I am severely depressed, my doctor recommended Effexor but my friends said I should try Zoloft. I have gained a lot of weight since my last baby 4 years ago and keep gaining. I am not taking anything but so sad and depressed and keep getting fatter, I cry all the time, I go to bed at 7 and just watch TV, I am tired a lot, my body hurts all the time. But I need to be on something, I just cant get …
Hi. Antidepressants don't work the same for everyone, while your friends may have done well on Zoloft....you may not. They are both good medications but it's often trial and error as to what will work best for us individually, so never go by others' experiences. You definitely sound depressed, and depression may be causing you to not feel like exercising and eat to soothe your emotional state of …
Hi. Antidepressants don't work the same for everyone, while your friends may have done well on Zoloft....you may not. They are both good medications but it's often trial and error as to what will work best for us individually, so never go by others' experiences. You definitely sound depressed, and depression may be causing you to not feel like exercising and eat to soothe your emotional state of …
I tried phentermine last year and it did nothing. I was surprised because back in the early 90's the weight fell off!!! Doctors don't tell you it's changed. Yes I am very depressed, but afraid of the weight gain caused by anti depressants.
I totally agree with mammo's post. Medication therapy is so much trial and error. It sometimes takes a few different meds before one can find the right "one" for him/her. Give the Effexor a try, it will take some time, and the improvements will be gradual. You may even require a dosage increase after the intital 4-6 weeks, so go into this with as much patience as you can muster (I know it's hard)…
Please look up Effexor in the boards here! I have been on it for the last 7 years and while it worked great initially, it seems long term use has some very bad results. I can vouch for this personally. Over the last 4 years I have gone from bad to worse...gained weight for no reason, am tired ALL the time, have very little motivation to do anything. I changed over to Wellbutrin (generic by Watson…
So after reading what I just wrote I thought I should maybe expand a little. Effexor works on Seratonin and Norapinefrine. I don't know what Zoloft affects but Wellbutrin affects Norapinefrine and Dopamine. There seems to be some evidence that the comfort eating and sluggishness are related to dopamine neurotransmitters. For the last few years I have had uncontrollable cravings for sugar and anyt…
After reading CarolAnn's reply, I wanted to stress something I said in my post:EVERYONE is different, what may be a miracle for you may do nothing for me. Try to go into it with an open mind, allow yourself to have your own experience. While it is a shame that CarolAnn may have had a bad experience, you absolutely can NOT take every horror story to heart. You MUST allow yourself to have your own …
I want to make another comment: "my daughters Dr. once referred to Effexor as "side effexor" and said that is what is know as in the medical community. Hmmmmm. " I've been an RN for almost 19 years, I have NEVER EVER heard this. This is the kind of stuff we have to be ULTRA careful about posting. I don't think we sometimes realize the impact our words have to people reading. Sure, it's great to s…
I find 150mg Effexor suits me very well, but as commented above, we all react differently to different drugs. You will have seen many postings which say Effexor causes weight gain, and that is my experience too. Also it is hell to come off it. You have to find out what suits you personally. I don't have side effects with Effexor, but I have done with other drugs. We are all different. Effexor is …
I have been on both Zoloft and Effexor for my depression and both worked really well for me. I prefer the Zoloft because it worked faster and I had no problems when I switched from it to another med (after 5 good years on it before it pooped out). The only problem I had when I came off the effexor was some dizziness which lasted a couple of weeks. I am on Zoloft now for the second ime and have ha…
I have taken nearly every kind of antidepressant out there. When I hit bottom last year, they gave me Effexor. It saved my life. Everyone has a different body chemistry and it may take time to find out which kind of antidepressant helps you. I haven't struggled with side effects of effexor, but I did with zoloft and paxil. Everyone is different. I, too, am struggling with weight gain. Probably a …
Thanks for all your replies. I hate feeling like this, it's spring out and I just want to hide in the house. No energy, my weight gain makes me miserable and sad because I can't wear cute clothes. I don't know what I can do.
So nice that others with depression take time to help others. I find that in itself is a great boost. Also, when feeling up to it, able to reply and help, hopefully, other people. This forum is so great for that, and I hope it has given you the incentive to fight depression, as we all have. I, and everyone else knows, how hard a struggle it is. You just have to do what you can, when you can. Don'…
I have been on effexor for 7 years and it has always been wonderful, I tried arrapax before that and felt terrible on it. I suffer from serve anxiety and panic attacks. I recently tried to decrease to the 75mg from 159mg and after 6 days had server anxiety again so my doctor put me back on the 150mg and I am 4 days later waiting for it to kick back in, I have moments of feeling better and then th…
Does anyone know if you are on an antidepressant that seems to be causing you to all of a sudden start gaining weight, would more exercising and a stricter diet even make a difference? Has anyone had this experience? I started taking effexor about 9 months ago and now that I am off the vicodin and xanax, I think it is finally working right & I feel good. However, it seems like it is causing me to…
A lot of psychiatric meds make it hard to lose weight or make you gain weight. I battled this while on Lithium (a mood stabilizer, not antidepressant) by portion control and exercise, and I managed to lose 20 pounds over a good stretch of time. I don't know if it would work with Effexor, but at any rate, it wouldn't hurt to exercise and not eat more than what you need to be full
I started taking 75mg of venlafaxine yesterday around 12pm and I noticed my pupils were instantly dilated and I have endless energy. Honestly I feel GREAT and am ready to take on the world... but not sleep. It's 6:17am and I haven't had a wink of sleep yet. Will this problem get better in time?
I would definitely let your doctor know, just to be on the safe side.
I have been on Effexor for 2 years. I just feel normal, I don't have endless energy like you. Yes, I have problems sleeping. I have not connected that to the drug. I just accept that sometimes sleep is elusive. Seems you are reacting to this drug differently to me. Can you carry on with this endless energy. I am 150mg daily and you are on a much lower dose. It is up to you whether lack of sleep v…
i am on 150 mg effexor xr and these r the classical side effects of effexor dont worry they will end up soon
Hi I am wondering if you are still experiencing endless energy and sleepless nights. How are you doing?
I too am on effexor at was 150mg daily for a good 8 months and now 112.5mg daily for the past 7 months. I have many nights when I cannot sleep although do not get the endless energy its more like the lethargic end of the scale for me. Even if I do sleep I feel like I haven't. It is just a classic side effect and I wouldn't worry about it. If it does start to really disrupt you though just mention…
Hey, how are you getting on. I have been wondering if things are any different for you now. Are you still not sleeping and full of energy?
I have been taking this medication as well and I have been having alot of problems sleeping with it as well. i have noticed alot of people in here are having the same symptoms I am. I take it twice a day by doctors recommendation's. my question is... Is that wrong to do and is it okay ? I don't know. I need alot of advice. I think I am taking it way to much. I take one in the morning and 2 75mg a…
I am on 150mg of Effexor (Venlafaxine) and have been for a number of years. I take one tablet with my breakfast My sleep is not too bad. Perhaps it would be better if you took your medication all in one in the morning, and see how you go.
You haven't come back to tell us how you are sleeping now. How are things with you?
I just started taking 75 of effexor today and i took it about2:OO this afternoon.it got so intense by about 9:00 this evening I took both my 2mg klonepin and 30mg restoril , it feels just like meth, I don't think I'll get any sleep tonite but at least I'll feel good. This has been a great blessing for me. I was suffering such severe depression I could barely get around. Now I'm up again typing my…
I was just wondering if anyone on effexor has noticed a change in their weight? I have been taking 225mg for about 8 months and i have gained about 16 pounds so far. My diet is really no different then before I started taking it, so I am starting to wonder if it is from this medication? If it is, would additional dieting and excerise really make a difference or is the medication messing with the …
allot of meds have weight gain i need a baby on board shirt and bra for my man boobs my meds my disorders all have weight gain problems so i have to work hard to keep it as low as possible only true way to tell is look up meds and disorders online research them and also look at poles on sites thats the best way .
I did'nt gain any weight on this med. But, I had a really hard time losing any weight from the Paxil I had been on. I was not on a very high dose of Effexor though. It could be what's causing your weight gain. .
I have put on masses of weight with Effexor. I try to eat sensibly, but find the weight hard to lose. I stopped the drug for a year and lost all the weight gain. I had to start it again because of bad depression, and all the weight piled back on. I do believe this drug makes some of us gain weight. I have seen on here that others say they lost weight. I presume we are all different in our reactio…
i'm on venlafaxine as well, 375mg and for sometime now maybe 2 years or more and relatively happy with it. I believe it does slow the digestive system down somewhat & i think i read that somewhere online, as it something to be mindful about with your diet and level of exercise.I haven't put on any weight from it but i'm trying to lose some and its dedication all the way i'm finding. Typically i'v…
I have been on 112.5mg (75mg+37.5mg) for nearly 10 years. I have tried coming off numerous times but have always found the withdrawal too hard. Two months ago I started a new relationship and have been happier than I remember for many many years. This prompted me to have another go at getting off. I reduced to 75 for a couple of weeks, then 37.5mg for another week or two, then alternate days for …
Your story is the reason we avoid prescribing Effexor (venlafaxine) to our patients. God forbid they go an a trip and lose or forget their meds just for a couple of days! Let alone trying to wean them off if/when it was called for. Anyway, yes there is a way to get off Effexor without most if not all the withdrawal issues. The most effective way was to take to Effexor back up to a dose the did no…
Thank you for your support. I have come this far and I am going to stick it out with only the supplements . Today I feel a lot better. Even though I know that tomorrow I may be worse again every good day encourages me to continue. This time I am going to make it!
i am almost off of effexor after taking it for ten years. (150 mg effexor XR.) I didn't add any other medication as I decreased the effexor. I used a method I found online which made sense to me (http://www.clinical-depression.co.uk/anti-depressants-withdrawal/introduction/). It also addresses the issue of the half life of the drug in your system which is significant if you've been on the time-re…
Quick question of my anti depressant, Im 17 and Ive been taking 75mg of effexor once a day for about..4-5 days now. Its says it may cause drowsiness, but for the past couple of days Ive been a bit more then just drowsy; ive been wanting to nap all the time it seems and I get 8-9 hours of sleep because it makes me tired. Is this normal for just starting this anti depressant? or was I just prescrib…
Eight to nine hours of sleep is great! But if it's interfering with your day-to-day life call your prescribing doctor. When we start a new medication there is a one to two week adjustment period so they expect and want to hear from us as to how we're doing during this time. Give your doc a quick call if just to ease your mind
Alrighty then I shall give them a call (: Thank you, Happy Holidays to you too ♥
What time of day do you take it? If it makes you drowsy perhaps you need to take it at bedtime. That is what the pharmacist told me to do with Celexa if it made me drowsy.
I take it usually around dinner time because it needs to be taken with food and for the reason it makes me sleepy; It helps keep my sleep patterns normal now. Have a follow up the 29th so ill bring that up.
Has anyone experienced any long term effects since stopping the Effexor (Venlafaxine)? I had to go off this cold turkey last December (2010) because the doctor thought I was having an allergic reaction, after having a lump feeling when I swallowed. As of today (10/19/11) I am still having the same feeling. Been to a few ENT's & Gastro doc who all think it is acid related. This feeling in my throa…
So I'm about to cut down my dosage from 150mg to 75 mg...... and I am terrified! There have been a few days in the past 2 years I have been on effexor that I have forgotton to take my pill..... and the side effects were nothing short of hell. Thank God for this website -- it is just so comforting to know that this is "normal" and there are other people out there who can support me (and each other…
To help you wean off effexor, start doing this pranayam - breathing techniques, daily, twice a day.Let me know your progress periodically, so others may benefit from your experience.Your concentration on cooking will improve with pranayam. Build up your timing gradually.If you feel tired or dizzy, stop and resume after one minute. Kapalbhati pranayam -(Do it before eating) Push air forcefully out…
I wasn't quite clear why you are cutting down on the Effexor. Are you aware that there's a far cheaper generic available for it? Are you aware that if you have had depression problems for years, that when you go off of it, then suffer from depression and try to treat it again, that is takes longer and is harder to get the anti-depressant to work. You should be plenty worried about cutting down th…
I've been on Effexor since last March with very few side effects (aside from gaining close to 30 lbs). For the last 3 weeks now I have suddenly become very depressed and suicidal. Now since last Saturday I've been really, really dizzy and totally out of it, I can't even drive myself to work and all I want to do is sleep. I get sharp headaches and my memory is shot. I'm also nauseous and dry heavi…
It's less likely that those that feel OK on meds will post to say how well they feel. Benefits must be paid for by the unwanted side - effects. Having been on all kinds of meds for over 20 yrs I decided that in spite of the rotten side effects I need the meds to function. When I came off them I have always quickly relapsed & required stays in Psychiatric hospitals. It's necessary to seek help fro…
The only time I ever felt ill like that while on the Effexor is when I missed a dose or was late taking a dose. Say I took it at 8am daily and forgot, by noon I was really sick. Even if I took it late, I still felt ill. This medication is nothing to mess with. I am now off it and had terrible withdraw symptoms. You should search Effexor and Venlafaxine symptoms and withdraws on here & google. You…
I have been feeling really tired and light headed over the last few months. I am a 23 year old male, 6 190lbs. I went to the doctor and had some blood work done with everything normal except ALT of 157 AST of 66 and Tot Bilrubin of 1.3. I was then tested for Hep A, B and C and all came back negative. After this i got an ultrasound and have a mildly fatty liver, but no tumors or cysts. I am taking…
I've been on and off antidepressants for years and nothing seems to be working. My doctor finally suggested effexor. I've been on it for little over 5 months and am having problems. I can no long function from day to day. I feel a pulse in my head and have blured/jumpy vision. I can only walk a short length before i get dizzy and cant see straight enough that i have to sit down. My vision bounces…
Effexor works for me, seems you need something else. There's a plethora of ADs waiting to be dispensed to you. In UK we have a much maligned Health Service, but everyone gets help when needed ~ no cost. Young folk (under 60's) have to pay for their meds. Am sure some American will be kind enough to tell you how to get meds when you're broke.As you'll know already all drugs have side effects, perh…
these side effects your getting sound like you are behind with them or thinning them out. ive been on these for years and they dont really work much for me any more. however i really do know how awful it can feel trying to get off them. let me tell you that by forgetting even one can give these exact side effects. to the T. and goodness knows how you might feel if you stop them suddenly. be prepa…
I'm so sorry to hear about your problems. It sounds like you desperately need medical help. Do you even know that the Effexor is causing your symptoms? One suggestion that I have for you is Medicaid. It's automatic to get if the person has no more than $2,000 to their name. And I think that you can own a car. So if there is someone that you trust, you could give them your money and then be eligib…
P.S. "You said that you have been on and off anti-depressants for years and nothing seems to be working." According to a high level psychaitrist, if you've suffered from depression for years, you really hurt your chances of an anti-depressant working when you go back on one. It takes longer and more of the anti-depressant to get the same results. It's really a shame that none of your prescribing …
I sympathize with you….could it be maybe you were started on a very high dose? After going through 7 antidepressants I was at the end of my ropes and was given Effexor …but started on a very very low dose…That same day I felt like I had been born again!!!! For me Effexor saved my life! My husband told my doctor that it had been a long time since I had had a full conversation with him during a who…
Sorry but forgot to ask…how is your diet??? I feel excellent when I get off Carbohydrates and really really bad when I abuse them. Try getting on a South Beach diet regimen it is life changing for me! I really hope you find to happy medium…my worst depression was when my children were very young 8, 6 and 4…. and I know how difficult it is to manage. Thank God for your loving boyfriend!
I took Effexor for almost a year and stopped it last May. I had slight problem with erection, when I stopped it. However, around a couple of Months from stopping, I had serious soft erection and still wondering if this is due to Effexor or the stress associated with my work, which increased a lot in the last two months or me masturbating 4-6 times a week. So I'm stopped maturbating for the last t…
My husband was put on Celexa 40 mg. Before he was put on the medication he had no problem getting in the mood to have sex. After being put on the medication, it took forever for him to have an orgasm, and sometimes couldn't at all. He's has been off Celexa for almost 2 months and we now have sex all the time it seems. He can get in the mood very easily and can have one quickly. Antidepressants me…
There's a new drug out called Viibryd. An SSRI. They are saying that it's the new ssri that doesn't have the sexual side effects.
Hi, i´ve been on Effexor for almost a year. Let me tell you my story and ask you if you´ve had similar problems. My doctor and I tried several medications until we found that Effexor and Prozac were the right mix for me. I can´t complain because after 2 years with major depression, I found something that helped. However, in the meantime I´ve become allergic to peanuts and ibuprofen. I have asthma…
Not on those medications but after starting lithium and Seroquel i have had symptoms similar to fibromyalgia and Lupus although i have been tested for Lupus and i don't have it. the doctors are still out on fibromyalgia though. I started on these medications when i was 17 so it might be something other caused by medication but i have wonder a few times, i started getting problems about 2 or 3 mon…
Thank you for your answer, it seems that I'm not the only one with this kind of problems. Well, I´m off Effexor since last saturday and I'm getting a new blood test today to see if my blood tests are getting normal. The withdrawal symptoms are killing me now, however...
Does any one know the lenght of time it takes to get off Effextor? My son has gone cold turkey about 45 days ago. He is a wreck. Right now I am concerned because it appears he is walking around in his sleep? Yet he is not a sleep. He is hard to understand when he talks and get frustrated because I can't understand him. Also how can I support him through this - I commended him on what he is doing.…
Hi Let me reassure you he will come through this. I know he is suffering like a dog because ive been there. These tablets are highly addictive and alter brain chemistry, part of his brain has been switched off for however long he was on them we are addicted after only 2 months. How well has he done to keep off them for 45 days well done !!!! I was on 150 mg's for 9 and a half years and I couldn't…
thats something he should have definately tappered down on! that stuff is really strong. i think you should take him to the dr. more might be going on.. 45 days is a very very long time to still be having issues from it!
I had a bad experience from just 1 tablet of Effexor, but with what you are describing I think I'd be going to hospital with him! What are your son's difficulties? was he taking this med for depression? is he on any other meds? After 45 days I would be very worried about him being incoherant, he shouldn't be difficult to understand at all.. I would get him to a doctor asap, there may be something…
Thanks for your comments. We did go to the ER yesterday because he was still very confused and tired. The ER found nothing physically worng with him. They also did not really treat him. After determining that he was physcially OK. They advised us to go to our regular physican and provided mental health support. The mental health support will begin next week. He seems better today. Howver, he is v…
Hi Let me reassure you he will come through this. I know he is suffering like a dog because ive been there. These tablets are highly addictive and alter brain chemistry, part of his brain has been switched off for however long he was on them we are addict after only 2 months. How well has he done to keep off them for 45 days well done !!!! I was on 150 mg's for 9 and a half years and I couldn't f…
Thanks for your response and suggestions. I am getting to the point that I think he should be admitted to the hospital. His withdrawals appear to me to be like he is coming off drugs. It is very scarey. Thanks again
Someone may have already said this (this is my first post) - but when I was on Effexor and wanted to get off it, my doctor did a replacement of Effexor with Prozac. No weaning. He said one can replace the other with none of the horrible side effects people can experience in trying to get off of Effexor. For me, this worked. I got of Effexor in one day, and then weaned off of Prozac over a period …
It is true that Prozac helps with the withdrawals of Effexor. I personally have never tried it, but all of my research said the same thing: Prozac! It has to do with the half-lives of the drugs. Prozac is much easier to come off of. I as well had many problems coming off of Effexor. I was on the XR 150mg for 4 years. I quit it cold turkey, and have been off of it for almost 6 months now. He WILL …
Hi. I'm considering switching from 375 mg of Effexor XR to Proxac. I can't deal with how tired Effexor makes me. I'm going back to college and will not be able to sleep 15 hours in a night(?) any more. Also, being 19 years old, it would be nice to have a libido that isn't non-existant as Effexor as it either. I know that these are both common side effects for all, but ive been through Lexapro, Pa…
Seems that all drugs have unwanted side-effects. I've been through a lot of them, only the prescribed ones. Am content on Effexor, Prozac didn't work for me, Seroxat did too.Citalapram worked for a couple of years, then failed. Coming off meds. is best done over a long time, cold turkey would bring on an instant relapse.(My experience). All the boxes ticked in the leaflet that came with the meds.…
You could always switch to another drug in the SNRI class like Cymbalta. As long as it's focusing on the same sort of neurotransmitters you should be okay. I was having problems with Cymbalta, mostly that zombie feeling and went to my psychiatrist and asked him about it. He said that not every type of drug is for everyone so finding the one that works for you is a process of trial and error. I wo…
I believe that Prosac is a good switch from effexor but I am not an expert on it, it's only what ive read. I came off effexor cold turkey 12 months ago my Dr's fault but I am glad now I am not a zombie and don't sleep all the time I was only on 150 mg's I feel for you being on such a high dose I don't know how you function even on 150 mg's I had days were I couldn't get out of the bed, I don't kn…
Lepraxo but Prozac for a long time gave me the myself back after i had been away for a while and my libido came back. Your right everyone is different, but so is the sexual side effect equation as i'm on effexor now and have worked through the tiredness although i have doubled up with lepraxo to max levels which appears for me to be working pretty ok, with my additionl "vitamins as well" on top. …
I have been able to get off Effexor completely two times and after approximately two weeks of being off this drug, I begin to feel as though I am losing my mind. I asked my doctor if this drug has done some kind of permanent damage to my brain as I become someone I don't even know. I did not get an answer. Am I stuck on this poison forever? It makes my heart pound and raises my cholesterol almost…
I was at 225mg at the highest time, and my doctor put me on it when I gave up Paxil to "help with the Paxil W/D" which now makes no sense. Anyway, Effexor wasn't doing anything for me besides side effects. So I did a tapper formula I heard off. For 2 weeks take 225mg every 2 days and 37.5 less on the third day. Then for two weeks take 225 one day and 37.5 less the next. Then stay on the lower doe…
Have you been treated for your depression by a mental health professional? Have you discussed your withdrawal symptoms and these feelings of being suicidal and crying? I would urge you to get in with a therapist at your earliest opportunity.
I'm currently on 75 mg of Effexor, been cutting back from 150 mg for about a month.So far thngs have gone well. Night sweats are nothing new, have come off other meds in past. Intention's to remain on 75 mg & to remain on that for as long as it's needed. Relapses are no joke, won't risk it. Things are fine at present ~ hope you feel much better soon. Suggest you have a chat with your health profe…
Poor you, your dealing with coming off three lots of tablets no wonder you feel so bad, it's withdrawal all right and evil it is ! Your brain does not like sudden changes and it is dealing with coming off all three quickly adrennaline goes awol and your brain has been switched off withdrawals are your body trying to recover. The anxiety and depression and suicidal thoughts are a symptom remember …
I am on day 20 and feel a bit better, I hope this is a sign of recovery and not the eye of the storm. Thanks for the support. :)
Your doctor maybe able to prescribe something to ease the symptoms.. The clonezepam itself can cause some anxiety and depression during withdrawal, let alone the other drugs. Glad you are doing better though. I would stay away from the 5HTP though.. I had terrible side affects from taking it, might make things worse.
I was on Remron for about a year and a half and it caused extreme weight gain for me. I stopped taking it the day i found out that's where all this weight was coming from. I've been off it about 2 months now and I have already lost 22lbs, thank god, because that was making me more depressed(if I had known that it did that i never would have started it in the 1st place). I am now on Efffexor 75 mg…
I feel your pain , I am currently weening myself from , Lamictale , Serequel & Effexor , xanax, D-Amphetamine, Soma , & Ambien ....MY pcp , WILL NOT EXCEPT MY CALLS & i HAVE BEEN SOOO SICK NOW , FOR 7 WKS. , NEAUSEA , VOMMITING, DIZZY ...LOST 20 LBS. , I just cannot get the help i need , I called a new pcp & have an appt. in the morning , but want my chart & records , before hand , will i have a …
I am currently taking Buspar, Topamax and Effexor XR. I have been trying to find the right combination of meds/doses for Major Depression and Anxiety for a VERY long time, and I think that over the last few weeks I finally have gotten there. My medical doctor is optioning me to go off my Birth Control for other concerns, which is unrelated to my depression/anxiety. I have also been leaning to goi…
I was first started on anti-depressants over five years ago because stress, anxiety and major depression were starting to ruin my life. I was also prescribed Clonazepam to deal with panic attacks and I did not have to take it everyday. They first tried me on Zoloft but it seemed to have no positive effect and was making me feel pretty lousy overall. Then I was on Lexapro up until about almost a y…
Hi So sorry to hear how your suffereing but this is not you it's withdrawals even if you go back on the medication because you had been off then quite a while. I am in a support group and there is a lady like you there, the withdrawals mimic depression anxiety. Your brain does like sudden changes and going back on them has exaggerated the withdrawals you are not going mad and you won't go mad !! …
Ummm, just wanted to say sorry if my post is too long. I wasn't trying to write a book, but was hoping that having added details would help if anyone had any advice or info for me. What I am saying in basic terms is I quit Effexor, went through the withdrawal, felt fine for a week or two and then felt worse than ever before. I started retaking the medication again and now I have symptoms that I n…
when you talk to your doc. you may have to start on a higher amount of Lexapo. I know they had to up mine do to the depression and bipolar. so i do know how you are feeling. may be a place to start, Also i know for a bit Abilfy did help me out but i had some odd side effects. So i had to stop. I know it sounds bad but keep talking about it. Write and jurnal it. do not be afraid of showing it to y…
Thanks for the kind words. I never even thought about Abilify and I will look into that. My main problem is dealing with the anxiety/panic aspect, it's driving me up a wall. There are so many different drugs/meds out there it's hard to know what works best. Anyways, thanks again!
Thank you very much Lorraine for the information, it helps to know I am not going insane.I was becoming afraid because even though I have been re-taking the meds, I still felt like I was going through the withdrawal. I am going to look into the things you mentioned right away because I am still feeling some of the effects even now. You have made it through seven months of this!? You must have ner…
Been on Effexor and my Doctor changed my medication to dilouxetine packed them in seven months ago am taking 5HTP still bit ropey and anxious but determined to stay off either of them and yes Morning is still bad now ! Hang in there and hopefully you will be fine over time like I will be myself
Yeah, I wish I never had to take any of these meds in the first place, but I kinda have no choice. It ***** when these kinds of problems are genetic. So did the Dilouxetine help you better than the Effexor? I want to get off of Effexor and return to Lexapro because for me there were little to no side-effects on the Lexapro. With the Effexor I have a hard time getting through the day without some …
How do we know if we'll ever beable to be drug free unless we try, we now know that it's not an easy road but if we do it gently, gently maybe. But we will have withdrawals even if we do it slowly Dr's do it too fast follow cita's way they are on the web. When we are prescribed these drug's it's a game of hit and miss they don't know which part of our brain is depressed. I really feel talking the…
Forgot to say we are put on these tablets for anxiety but they cause anxiety, I used to dred getting out of bed thinking about all I had to do now since stopping effexor it's gone !!
Yes, I really do want to try and quit this stuff, but I may need to switch back to my old meds that I used to take before this.I haven't been able to work for years either because of my problems and I hate being dependant on these drugs and the system, but it's all I have right now. Well actually that's not true, I do at least have my family to turn to for support, but one of these days I will ha…
I feel so bad for you . I used to take Effexor too and it was the worse med I've ever been on. After having so many problems I decided to quit taking it. Oh my gosh, the withdrawal was horrible and this was with tapering very slowly. Sometimes when we go back on a med it will not have the same effect, it can actually have the reverse effect and that might be why your having the severe anxiety. Ho…
Thanks for the concern, I truly appreciate it. Yes, the withdrawal was/is very horrible. I tried to come off of it slowly but I still got the bad side-effects. I must have done it wrong, and I did it on my own, which can't be good. Like you said, it is having a reverse effect and I feel more depressed, anxious and my insomnia is making my sleeping habits really crazy. I actually like to write, an…
These symptoms will stop but it will go on for a while, you could take melatonin to help you sleep you can buy it from international pharmacy it's a legitimate american pharmacy online, try 5 to 10 mg's of it. The good thing is this is not addictive like taking sleeping tablets. I plan to do this when I come off the dolsulipin as theres nothing worse than not sleeping I'm only getting some sleep …
Actually I do take Melatonin, and it does work well enough. But sometimes I still can't stay asleep or I oversleep. I only take 5mg's per night. I also exercise on the bike I have for a half-hour or more to try and reduce anxiety and tire me out a little more. I usually feel pretty good after that, but of course it doesn't last. When I take a half of a Klonopin after being on the bike, and then t…
That's good to hear you are helping your self and not suffering as bad, we need to help ourselves stop those horrible withdrawals. I haven't been too good today I had pains in my chest I got up late for school with my son and was rushing round. Took my blood pressure before and it's a bit high no wonder I wasn't feeling good. Alot of people change from effexor to prozac because its easier to come…
Yeah, I hope I stabilize soon. I get the chest pains when I am in a state of anxiety. Even though I am trying to help myself everyday is like a rollercoaster, some days are bad, some are worse and some are okay. With the morning anxiety I actually pray, and that seems to help a bit, but sometimes my anxiety can last all day long, and it's a nightmare. At least you are going to school and have som…
Be very careful about mixing supplements with the Effexor. In fact, if I were you, I would not do it unless your Dr gives you the okay to do so. I'm sure you don't want to hear this but when you go off the Effexor again you will probably have some ithdrawals. Work with your Dr to do it very slowly to make it as easy as possible. I'm so glad you found this site. The people here are so nice and car…
So the amnio acid could make me feel worse with the Effexor? I take vitamin supplements on the side anyways, but that's different from Lysine. Well thanks for the warning, I will take that into consideration. Yeah, I was expecting withdrawals again, but hopefully they won't last as long the second time around. I could be addicted for all I know, and may never get off of it. But, that's negative t…
Vitamins are fine to take, but be careful with any other supplement while your taking any antidepresant. I think once you get off this med you'll feel much better. It's so strange how these antidepressants work. You can take it the first time and do well on it then try it a second time and have terrible results. Yes, you should have tests for low T since it runs in your family. Your Dr can also c…
As your brain is having withdrawals from going off the effexor, then it's been upset by going back on I would advise not withdrawing till you stabilise as withdrawals will go too severe. Your brain does not like sudden changes so you need things to settle down I go to a support group who specialise in it. We have a lady in our group who went back on the medication and is having very severe withdr…
Yeah, I have been looking into CITA, thanks. I feel like I am starting to stabilize, even though I am taking the med just once every other day instead of every single day. So far there has been no adverse reactions with the amino-acid, and that seems to be working okay with some of the anxiety problems. When I came off the first time, I should have just stayed off of it I guess, and never went ba…
I have some natural methods to help you. Your determination to withdraw is very inspiring, and I want to monitor your experience. You have described your symptoms very well, so you will be able to say, which ones have gone, after doing the pranayam. Come back with your progress, so I can monitor the benefits you are experiencing, and in turn others will benefit. Start with anulom vilom and bhramr…
I think you relapsed, it will take time for the medication to work again. You are in depression. I was in the same situation a month ago. Twice I have thought that i have made a full recovery, by slowly tapering i gave up the medication. It took 6 - 8 weeks for a full relapse. Maybe i am dependent on the medication, I dont know? I am very healthy otherwise and yes, happy, so maybe it is something…
Hi You are not in depression you are in withdrawal, I too have felt felt up and down but real depression does not come and go. I helps to keep focused and say to yourself this is withdrawal, we are unfortunately addicts it's not an easy ride but we need to be kind to us and keep thinking this will not last forever we will survive and we can do it !! Still concerned at you dropping the dose, but g…

## Sheet: zoloft_at_Medhelp
text
Hi I really need help I don't know what to do :(. Maybe someone else has felt this way and has some advice. I'm a 20 year old guy and lately everything has been falling apart. I've struggled with bad anxiety all my life. I'm very shy, don't have any good friends, and spend most of my time alone. Everything was getting better during the summer I was feeling more confident, healthy, and outgoing. I…
I saw your post and felt badly for you. I'm not qualified to address these kinds of problems, but I'm definitely here to listen. It's late at night and I'm headed to sleep....but I'll get back to you in the a.m. Just leave me a message.
I have been on Sertraline 50mg for 6 years for panic attacks and I have ZERO sex drive. This was never an issue before meds.I have brought this to my doctor's attention numerous times and her response is, "you just have to accept it". I absolutely still love my husband and find him attractive, but I have no desire to have sex. I don't want to "just accept it". Many people mention Wellbutrin, but …
Unfortunately SSRI may cause such effects. Maybe you should change your meds. But there is no guarranty that new medicine will not working the same.
I was prescribed Zoloft starting at 50mg doses for depression. I took my first dose today, and about 3-4 hours later I began experiencing really unpleasant bouts of nausea, along with some chill-like sensations. I have read that this type of thing is normal when first starting to take Zoloft. My question is would it be alright if I took 25mg (half a pill) instead of the full 50 for a while (maybe…
Everyone here will tell you that you will feel worse before you feel better. We all experience side effects when we first start on anti-depressants. It does get better I assure you. I would not advise you to lower the dose. I really don't think that will stop you feeling nauseous. Your body just has to adjust to the medication. Stick with it and you will soon feel the benefit. Not easy, I know, b…
It's important to keep your doctor informed of any concerns regarding a new medication, call your doctor and go from there. Good luck!
I went to my doctor yesterday and I was told I could be bipolar, and I definitely have generalized anxiety disorder and OCD. She prescribed Zoloft and told me to take theanine as well with it. I've always had a fear of taking medicines, like my grandma got me St. John's Wort to try before I was prescribed an anti-depressant and I didn't take it in fear I would have an allergic reaction to it. I a…
It's a shame that we can not predict how we will react to these meds. I've taken several over the years and did great on some and not so great on others. Is this your family Dr that has diagnosed you? If so, you may want to think about seeing a Psychiatrist for a diagnosis. I'm not saying your family Dr is not a good Dr. It can take more than just one visit to diagnose someone. I think we're all …
It's a doctor my mom and grandma work with. They're all in the medical field. I saw a psychiatrist a couple years ago and was diagnosed as bipolar. So I guess i definitely am. And I have a therapist, I've seen a lot of people for this and I've been diagnosed with all the same thing. She gave me 25 mg to start with. I'll hopefully build up the courage to take it tomorrow morning with the theanine.…
A lot of people have this fear. You need to be strong, stop searching about it, and just try it. You need to start trying to get better hon. Simple as that! I agree too, that these conditions need managed by a psychiatrist. They know much more about these conditions, and meds. Really, much more optimal. In the meantime, start taking the Zoloft. .
.I don't know I just go up and down a lot and I know I need the zoloft I'm just I don't know. . That's the bipolar sweetie. This is why you need treated by a psychiatrist. Treating BPD can sometimes be a little tricky. Also, lean on your therapist for support and coping for the fear of the meds. Zoloft is THE most commonly Rx'd antidepressant...because it's well tolerated, and because, it is effe…
I know I should be seeing a psychiatrist I just don't have insurance they accept at the moment and it's around $250 to see any of them where I am. I know it's tricky, I'll get it figured out! Thank you for your concern, it means a lot to me!
I am taking Celexa 20 mg. Here is what happened, I was confined to one room/my apartment and got short of breath during showering, cooking, eating, sex, and going out of my apartment. Agoraphobia lasted for about two weeks and a half, got cured after my Celexa kicked in after taking it for two weeks. I have a long history of anxiety and taking medication for it. But I relapsed again in early 2012…
I actually took the Zoloft this morning. I do take theanine too and I noticed it's helped me some, to sort of find my middle and keep me calm, but it only lasts a few hours then I suddenly crash. I am going to give it about 2 weeks to see if it'll really work for me, which I feel it will. Yesterday I was really low just like I was the day before and just like the day before that. All the crashing…
I am going to give it about 2 weeks to see if it'll really work for me, which I feel it will.2 weeks is not enough time to make a judgment either way, hon. These meds take up to 4-6 weeks before they can be effective, and sometimes, people require a higher dose. Just be patient, this may take a little while. Everyone wants to (understandably) feel better right away, but it takes time. I always te…
I will of course continue it haha. Don't worry about that. Do you think I'd be able to go out for the holidays if I stay on it? i love this time of year because I get to see family and spend lots of time shopping, so do you think it should start working around thanksgiving hopefully?
And I've been trying the theanine and that's been working really well. It allows me to get up and going, but I'm not too far up and I don't feel like I'm on fast forward. it only lasts a few hours but it helps me get some stuff done and everything.
It does take awhile for these meds to get completely in to your system. like Nursegirl said, it may take 4 to 6 weeks and after that you may need a dose increase. Try to hang in there and be patient. I know it's hard. Been there done that. I really hope this med works out for you.
Thanks, I appreciate it. I'm having a really hard time like right this second. I got this idea to redecorate my room while I was reading a book, so I went and I measured everything in my room to see if I can rearrange them all in the way I would enjoy them more, because right now I hate where everything's placed right now. I feel i can sleep in my bed if it's against a different wall right now. I…
A month ago I was prescribed Zoloft. I started out taking 25mg then 1 week later I moved up to 50mg. Two weeks after I started taking the pills I woke up when one in a state of fright. I wasn't sure what had happened to have caused that experience but it was very frightening. Two days after that experience it happened to me again, only this time I wasn't asleep, however, I was lying in bed and my…
Ah, I remember your last thread, I'm sorry to hear things didn't get any better for you. To me, it sounds a lot like start-up side effects, especially considering you had just had a dosage increase. Be very careful doing your own research and coming to your own conclusions. You shouldn't be making ANY changes to the medication without first seeing your doctor. You could probably sort it out with …
I missed over a week of zoloft and don't want to go back on it, What can I do?
Well, if you don't want to go back on it, then don't, however, you really should discuss these kinds of things with your doctor first. I'm not sure how long you were on the Zoloft, but it shouldn't be abruptly stopped, it should be tapered under the supervision of a doctor. Why did you miss a whole week? Why do you not want to stay on it? Was it not working? How long were you on it at what dose? …
Well I was going to comment along the lines of what was said above but also have you had withdrawal symptoms? As they can be worse when a medication is abruptly stopped. I have a friend who only missed one dose and had the worst withdrawal symptoms. It's bad to come off a med, then go back on, then off again. So if you are going what you would call better then maybe stay off it. Definetly go to y…
Hello Everyone, I have suffered from depression since my early teens (I'm 27 now) but I only recently decided to give medication a try. The psychiatrist that I saw (who was incredibly unhelpful and I decided to quit seeing) prescribed sertraline/zoloft. I took it for two months, saw absolutely no change in my mood and the side effects were not going away. I decided to just get off it entirely but…
You're not alone. I have been trying to get off Prestiq which is another anti-depressant, and side effects after weaning myself off of it under a drs care didnt work either- side effects were unbearable to I had to go back on. So my dr prescribed me a different medication, which was still in the same class as Prestiq, and now he's weaning me off that med slowly instead. My problem was, I was on t…
I really have no desire to try anything new again for a long time =/ This has been such a bad experience from start to finish.
I suffered severe depressions several times, and unfortunately now again. I see that the only way to make it better is to try different meds and find what works for you. I agree with starlight77. Take care. .
Trying to find the anti-depressant that suits us is so difficult. I have been on many. Some had bad side effects, and I just had to keep trying. I think it is worse having depression than side effects. So sorry you have experienced bad withdrawal. I was on Setraline at one time and it suited me, and I stopped it cold turkey and had no withdrawals. When I came off that my doctor put me on Effexor.…
I understand what you are going through and I feel for you. That helpless feeling is one that stuck with me for decades, and it is miserable. I don't know how to word this so it doesn't look like a lecture or it doesn't look like I am trying to minimize the situation. That is not my intent at all, so please bear with me.... With medicine, absolutely there are side effects. Some are far more toler…
I'm actually already seeing a really great counselor. She is not a psychiatrist so she is not able to prescribe medication. Frankly, I've found the side effects of taking sertraline and the withdrawal effects to be even worse than depression. .
Happy to hear you had a success story with finding a good therapist. :) I was sure therapy was so not for me, after trying several therapists repeatedly, even tho ironically I wanted to BE a therapist...finally I found someone who is really helping me as well- its seems to amazing to me some of the things we have uncovered. Only thing I really disagree with is, maybe go to primary dr for referral…
My daughter does not live with me and I have her for summer vacation. During this period I had an opportunity to pick up and see what medication my child was perscribed for stomach pain. Joint custody requires father to discuss with mother. Her pediatrician gave her omeprazole 20mg and ZOLOFT 25mgs. I'm extremely upset by this and to make things worse when aproaching father about this he said tha…
Your concerns about the concealment of the med are 100% valid. Are there maybe some issues with your daughter that a doctor felt the need to give her medication for? Maybe. It sounds like you have the legal stuff under control, as your ex clearly violated the order by keeping this info from you. Now on to the emotional stuiff. My advice to you is to have your daughter evaluated by a child psychia…
Thank you for your prompt opinions and just to clear things up, Hidden Agenda? is my ex. I know he intends on saying this med amazingly fixed the problem that doesn't exist. She just wants to be back home with me and tells me everything she displays there is in hopes to be sent to me like her older siblings were with his former girlfriend before me.The things in his home ARE ON LEGAL record with …
P.S. We had an emerg hearing already. He was arrested for beating up his wife in front of some children in the home and my child in another room of the home. Yes of course the wife posted bail. No he wasn't going to be released without it due to his history and arrest record. I'm devastated that the judge sent her back after scolding him for years of drug and alcohol abuse and beating his wives a…
Well, that's such a shame. I'm so sorry to hear this. I cannot fathom a judge would place your daughter back with your ex-husband after he was just charged for a domestic violence crime. Appalling. I wish I had better advice for you...just keep doing what you're doing...try to stay level headed as much as you can. I'm sure it's an impossible situation. Please be sure to update us when you can. .
It's quite alright..... I tend to do the same. Thanks for the correction and lightening my shoulders, even for a moment. Trying times now, so I welcome any smile put on my face...... even if it's just for a moment. Although looking at my beautiful daughter ALWAYS does that. She's so vibrant and strong for both of us sometimes. I never thought in a million years I could play a part in someone sooo…
It is appalling...... it's his 3rd offence on record in front of his kids...... but that's Delaware........ Thanks for your words of encouragement.
I have suffered from episodes of major depression on and off since I was 11 years old. My last episode of depression was 7 years ago. To have 7 years depression free has been a major miracle in my life. I have been taking Zoloft for the last 3 years and I wasn’t really sure if it contributed to my ability to stay well. My dose recently (over a 9 month period) had been reduced from 200mg per day t…
I think what you are experiencing is return of depression. You have reduced your dosage a lot, and the depression has come through again. Do you not think that? Maybe you need to continue with your medication, not stop taking
You may be right - I REALLY hope not :-/
Went back to my doctor and fortunately what I was experiencing was severe withdrawals. I have gone back on my medication with the view to reduce the dose slowly over six months. Within 5 days of being back on the meds I feel fine. phew! To anyone reading this, if you have been on SSRIs for a long period of time (or even a short period of time), seek your doctors advice if you wish to come off the…
I am severely depressed, my doctor recommended Effexor but my friends said I should try Zoloft. I have gained a lot of weight since my last baby 4 years ago and keep gaining. I am not taking anything but so sad and depressed and keep getting fatter, I cry all the time, I go to bed at 7 and just watch TV, I am tired a lot, my body hurts all the time. But I need to be on something, I just cant get …
Hi. Antidepressants don't work the same for everyone, while your friends may have done well on Zoloft....you may not. They are both good medications but it's often trial and error as to what will work best for us individually, so never go by others' experiences. You definitely sound depressed, and depression may be causing you to not feel like exercising and eat to soothe your emotional state of …
I tried phentermine last year and it did nothing. I was surprised because back in the early 90's the weight fell off!!! Doctors don't tell you it's changed. Yes I am very depressed, but afraid of the weight gain caused by anti depressants. .
I totally agree with mammo's post. Medication therapy is so much trial and error. It sometimes takes a few different meds before one can find the right "one" for him/her. Give the Effexor a try, it will take some time, and the improvements will be gradual. You may even require a dosage increase after the intital 4-6 weeks, so go into this with as much patience as you can muster (I know it's hard)…
Please look up Effexor in the boards here! I have been on it for the last 7 years and while it worked great initially, it seems long term use has some very bad results. I can vouch for this personally. Over the last 4 years I have gone from bad to worse...gained weight for no reason, am tired ALL the time, have very little motivation to do anything. I changed over to Wellbutrin (generic by Watson…
So after reading what I just wrote I thought I should maybe expand a little. Effexor works on Seratonin and Norapinefrine. I don't know what Zoloft affects but Wellbutrin affects Norapinefrine and Dopamine. There seems to be some evidence that the comfort eating and sluggishness are related to dopamine neurotransmitters. For the last few years I have had uncontrollable cravings for sugar and anyt…
After reading CarolAnn's reply, I wanted to stress something I said in my post: EVERYONE is different, what may be a miracle for you may do nothing for me. Try to go into it with an open mind, allow yourself to have your own experience. While it is a shame that CarolAnn may have had a bad experience, you absolutely can NOT take every horror story to heart. You MUST allow yourself to have your own…
I want to make another comment: "my daughters Dr. once referred to Effexor as "side effexor" and said that is what is know as in the medical community. Hmmmmm. " I've been an RN for almost 19 years, I have NEVER EVER heard this. This is the kind of stuff we have to be ULTRA careful about posting. I don't think we sometimes realize the impact our words have to people reading. Sure, it's great to s…
I find 150mg Effexor suits me very well, but as commented above, we all react differently to different drugs. You will have seen many postings which say Effexor causes weight gain, and that is my experience too. Also it is hell to come off it. You have to find out what suits you personally. I don't have side effects with Effexor, but I have done with other drugs. We are all different. Effexor is …
I have been on both Zoloft and Effexor for my depression and both worked really well for me. I prefer the Zoloft because it worked faster and I had no problems when I switched from it to another med (after 5 good years on it before it pooped out). The only problem I had when I came off the effexor was some dizziness which lasted a couple of weeks. I am on Zoloft now for the second time and have h…
I have taken nearly every kind of antidepressant out there. When I hit bottom last year, they gave me Effexor. It saved my life. Everyone has a different body chemistry and it may take time to find out which kind of antidepressant helps you. I haven't struggled with side effects of effexor, but I did with zoloft and paxil. Everyone is different. I, too, am struggling with weight gain. Probably a …
Thanks for all your replies. I hate feeling like this, it's spring out and I just want to hide in the house. No energy, my weight gain makes me miserable and sad because I can't wear cute clothes. I don't know what I can do.
So nice that others with depression take time to help others. I find that in itself is a great boost. Also, when feeling up to it, able to reply and help, hopefully, other people. This forum is so great for that, and I hope it has given you the incentive to fight depression, as we all have. I, and everyone else knows, how hard a struggle it is. You just have to do what you can, when you can. Don'…
I have been on effexor for 7 years and it has always been wonderful, I tried arrapax before that and felt terrible on it. I suffer from serve anxiety and panic attacks. I recently tried to decrease to the 75mg from 159mg and after 6 days had server anxiety again so my doctor put me back on the 150mg and I am 4 days later waiting for it to kick back in, I have moments of feeling better and then th…
I have a bit of a dilemma at the moment. I did something silly a couple of weeks ago - I overdosed on Zoloft. A couple of days later I started to experience vivid hallucinations and was quite worried. It's been a few weeks now since the overdose and the hallucinations have got a lot better, but I still have a problem where sometimes my eye where if I look at something for too long it merges all t…
Hmm you know i have hallucinated on lack of sleep and to many energy drinks and you know are you only taking anti depressants?? because i know that anti depressants will trigger a manic episode if you have bipolar they try giving me zoloft and it made me wired i had to get off it almost within two weeks of taking it but in manic epsiodes you can have hallucinations so maybe thats something to loo…
Antidepressants can cause a group of dangerous symptoms known as serotonin syndrome. Taking sertraline with other medications that affect serotonin can increase your risk of serotonin syndrome. These medications include other antidepressants, triptans (migraine medications), and several other medications (see Drug Interactions With Sertraline for more information). Contact your healthcare provide…
I'm currently not on any medication so that can't be causing it but thank you for the replies
Tell your prychiatrist exactly what is going on. If she is good at her job she won't judge but access and maybe giv u insight if it's side effects to drug etc....and therapist have a patient client confidentiality thing where unless you are in harm to yoursel or others she should keep info confidential. Best wishes
i thought you said you over dosed on zoloft
Yes I did. But I am not currently taking any medication daily.
Hello all zolof so called addicts! I have been on Zoloft for 10 years (!) and finally decided to try without it. I don't think I need it anymore and I'm sick of being about 50 pounds overweight...My doctors tell me I have to lose weight and lover my blood pressure..I kind of get annoyed because I eat very healthy, cook my own food, bake my own bread (whole grain), exercise,and HARDLY EVER eat sug…
Weight Watchers is very successful. They teach you how to measure food. I've known so many people that lost weight on that, even when they ate healthy on their own. May be an option. .
I quit Zoloft because of the weight gain and decided to quit just cold turkey- not a good idea. Glad you did it the right way- good luck to you! :)
I am an ex-personal trainer and I gained 20 pounds on Zoloft. It freaked me out! The drug just made me tired, lethargic and lazy. I tapered off the Zoloft and quit all together in October and found that my lack of motivation did not return. I just started a new drug, Effexor, and hopefully that will help my motivation. In the meantime, I can tell you that if you are eating right, watching carbs a…
I gained over 20 lbs, using Zoloft for about 5 months. Although I was feeling better during drug intake process, I was not aware of physical change until months later. After 6 - 7 mos of leaving zoloft, I am finally loosing weight, due to accupunture!! Perhaps meds cuased blockage in body and potentially altered metabolic rate. After avoiding zoloft, I was walking 9 miles a day, but, w/o any weig…
Dear Anna, It's incredibly frustrating not to be able to lose weight! It's not your fault. It's chemical. Your brain keeps telling you to eat or that you're not full. I am a physician and have helped hundreds of people on antidepressants lose weight and keep it off. Check out The Serotonin Power Diet which is proven by reserach studies at MIT to be effective for people on antidepressants to lose …
Are you saying this diet is effective to help people lose weight while they are on the meds, or that is helpful to help them get off the meds. I feel so much better on the zoloft, but I have gained 15 pounds and really want it off. I saw the book online, but just wanted to clarify. Will it help me lose the weight even if I stay on the meds? Thanks
for anyone starting a new anti-depressant--------I would suggest to weight yourself every week or couple of weeks. This is the way the weight sneaks on. If you only go by how your clothes fit, you may assume you' ve gained 5 pounds when you've really gained 20. I gained a lot of weight on Zoloft, but I was unaware of this side effect. I went months without weighing. If you see you're gaining weig…
I have gained 50lbs on Paxil and I am now slowly coming off of it. Your not alone. Keep trying to come off the meds or switch to another. And keep eating right. It's very hard, I know the feeling.
I've been taking 100mg zoloft for almost a year (increased from 50mg due to panic attacks) and have now decided to stop! I too have gained weight...not even sure how much b/c I refuse to get on the scale! I can still fit into my clothes (barely) but it's just frustrating feeling helpless! Here's my catch 22...I know I should be working out or exercising in some way but the medicine has me feeling…
How did you cut your 50 mg Zoloft into 10th's. I want to tapper off the drug but don't know the best way to reduce what I'm taking.
I am SO glad I decided to do my own research before starting Zoloft. I gained 30 lbs on Lexapro and stopped taking it after a few months. It's been 4 months since I stopped taking Lexapro and I'm just now able to lose weight without trying. But when I shared my concern with my doctor, she assured me that I shouldn't have a problem with Zoloft. Well...thanks to your comments, I have decided I rath…
I have not gained any weight on Zoloft HOWEVER: I drink 8 glasses of water a day I exercise 3 to 4 times a week I don't eat more than 1800 calories a day, most days less like 1200 I eat fruit, veggies, protein and the right amount of carbs I don't drink soda anymore I should be losing weight, but (in my non-medical opinion) that I am working to stay the same weight .
In my research, losing weight is actually a more common side effect of zoloft although some people do gain weight. I take 75mg of zoloft and have been taking it for 5 months. In the beggining I had zero appetite and lost 5 lbs. Now my appetite has increased slightly but I still am not as hungry as I was before I went on the zoloft. I have lost 10 lbs overall and hope not to lose anymore since I a…
Has anyone had success at loosing weight gained due to Zoloft??? I had been on 100mg of Zoloft for 3 1/2 years, and gained 40 lbs in the process. I started to taper off the drug, and have been completely off it since April 07. I'm excersizing and eating well but absolutely not a pound will budge. I'm so desperately upset about this. I feel like my body's metabolism has been completely ruined. Wil…
I can totally understand. I've been on Zolof for 5 months and I have gained 20lbs. On top of that I've been on medication for 13 years due to inactive thyroid. I've decided to take myself off of Zolof. I'm so glad I'm not alone!
I've lost 80 pounds in the last six (well, my wife says four) months. The way I did it was eat only every other day. On the "off" days I drink milk, like half a gallon of it. I found that once my stomach shrunk I didn't get hungry any longer, it became really easy. Also, at least once a week I walk ten miles. I went from 240 pounds to 160 pounds so quickly that people around me thought it was a s…
I'm so glad to get a response to my post. I was on zoloft as a treatment to prevent chronic tension headaches, and since going off of it, my headaches actually became even less frequent. At any rate, I wasn't in danger of having a serious psychological issue by getting off of it. I don't know what your specific medical situation is, but if you and your doctor feel you can go off of it, I would. B…
I was on Zoloft for almost 2 years. Went from 130-135 to 150lbs while on Zoloft. I have been Zoloft free for 3 months. 6 months ago I started a rigorous exercise routine and began watching what I eat very carefully. Not a pound has come off. No Dr's I've talked to have any answers. It is very frustrating.
I have just started zoloft. I have no appetite at all. I feel full all of the time and have lost 5 pounds. I was actually coming on this site to see what strategies people are using to keep up their energy levels etc. I usually do a lot of physical activity but I'm finding that hard with the change in my appetite and an upset stomach. Anyway, your thoughts are appreciated. I'm sorry to hear peopl…
I have been on Zoloft for a year now. I take 50mg for panic attacks and I gained 20lbs as well. I am very frustrated to hear that people are not loosing weight after they stop Zoloft. I was really hoping that I would loose weight once I stopped taking it. I feel so much better, my panic attacks are gone and I learned so much from my therapist that I really think I will be fine once I stop (which …
I just wanted to report a sliver of hope to all those struggling to lose weight after zoloft. Although it's been painfully slow, I have managed to lose 18 lbs in the last 7 months. It was one year this past April since I was completely weaned off Zoloft. Suddenly, at that one year mark, I was able to lose a little. Of course this is clearly still a work in progress, and I still have 25 lbs to tak…
I have had tremendous results following a hypoglycemic diet. There is also a stricter version of it for weightloss that really works if you stick with it.Good luck!
I too have been on Zoloft for almost 3 yrs now. Started at 25mg then to 50mg. I've gained 20lbs since then. I have a small frame and have always been under weight. Since the zoloft, I have a much fuller frame. I have always worked out (5 days a week including long running drills) for years. It's like I don't look like I even work out but I DO look like I eat all the time. I keep asking my Dr. and…
I am now on 25mg of Zoloft a day. I used to be on 100mg. I will see the doctor next month about getting off completely. I started in 2007 and gained over 30 pounds. I started the gym last month, not 1 pound has come off. I will continue to go but I am losing hope. I keep thinking that once I am completely off of Zoloft, it will make NO difference. Is this true? Email me: ***@****
I never noticed weight gain with Zoloft, but my doctor had me on Zyprexia and I gained at an unbelievable rate. I've struggled with weight for years. "Healthy" eating just didn't seem to do it for me and diets are so difficult. The thought of the long road ahead, caused me to loose willpower. I am happy to report that I have lost 34 pounds since spring and here is how I did it. I set a start date…
Wow, thank you to everyone for their input on this post. I posted a new one yesterday called 'how to safely taper off of zoloft'. Any of your input on my situation would be helpful, but it sounds like what I am hearing is 'if you gained weight, it takes a long time to lose it even after you have stopped taking it'. This terrifyes me!!!......
Well... it's good and bad that i found all of these posts. i am also on 50mg of zoloft and a marathon runner. I run and work out a lot! on a usual day I do an AM run of 3 miles... an afternoon run of 3 - 6 miles and then do a 1hr spin/weights class at the gym. I run long runs on the weekend 10 - 20 miles and on the other weekend day I ride my bike for about 1 hr 40 mins. I have GAINED weight. Lik…
I am on 100 mg a day. I have not gained weight but I run or walk almost every day and pretty much watch what I eat. The drug, plus therapy, have helped me get my life back. Without it I was skinny and depressed. I'd rather exercise and be happy. Good luck to all of you struggling with depression. .
I take zoloft for OCD/Bulimia along with Buspar and Inderal for anxiety and high blood pressure (as a result of my constant anxiety) and I have to say that I have to FORCE myself to eat on zoloft because I have ZERO appetite which is the extreme opposite of me a few months ago when I would binge on over 5,000 calories about 5 times a day. I have no impulse to eat, I have no desire to binge...amaz…
I have posted about this on Effexor, but I was on Zoloft for 3 or 4 months (first half 50mg, second half 100mg) before I started Effexor, and was on Effexor for 4-6 weeks (lowest dosage). It's been 5-6 months since I have been completely off Effexor and my weight will not budge. I assure you, this is not because I'm eating too much. Prior to my anxiety problems, I lost over 112 lbs doing it natur…
I have been on 50mg then 100mg of Zoloft for three months and i love it. I weighed 167 ponds at the beggining and i just got weighed yesterday and i weigh 123 pounds! I have no appatite and have to force myself to eat once a day. My mood is greatly improved. I have energy again. Plus i have bad dry mouth so i drink water constantly so that probably has alot to do with the weight loss. I also take…
Been on zoloft for six weeks, recently increased to 100 mg/day. I have lost 10 pounds in the past six weeks...probably due to the major depression. My appetite has fallen off. Been unable to focus/work. I am walking 3.5 miles up and down hills 4-5 times a week. I guess some report gaining weight while others report loosing weight on zoloft. I am no doctor, but weigtht gain/loss comes down to simp…
After switching from Zoloft to Effexor did you ever end up losing any weight with the drug switch?
I've been on zoloft for 5 years 200mg a day,and yes I have gained weight,before the zoloft I was on prothiaden for 10 years.I am now doind 10 sessions in 5 days at the gym and have lost 44lbs in 8 months,I have to work harder than everyone else to lose the weight but it's worth it,I still need to lose about 80lbs.
HI everyone, Zoloft actually does not cause me to gain weight, but i can eat when i start to feel better. I get so sick with depression that I cannot eat, physically can't eat, but when I get stabilized with Zoloft I can eat again. My weight fluctuates. Exercise is important though, for mood and weight. good luck everyone
Zoloft isn't supposed to give weight gain as a side effect. It is more related to habits, depression and such.
I have to respectfully disagree with you there, M4YOU. I was on Zoloft for about 4 months and gained about 30 lbs and my eating habits were nearly identical during that time as they were previously. That was what was so bizarre about it, really. It was like my body just decided to store every calorie once it got some Zoloft in it. But my cousin had the opposite reaction - she lost weight. I thoug…
i am more depressed now than ever! i have ballooned an easy 25-30 pounds on zoloft- tapered off finally and wondering how long until i am my normal weight? it made me crave wacky carbs- same thing happened 10 yrs ago on neurontin ( i also have migraines) but all women know fat can not occur- plus i am 43 and single in nyc-please help- i really would rather be thin & depressed b/c this is worse th…
I can empathize with you. I was on Zoloft from Jan '10-May '10. My dosage was 50 mg. I gained 30 pounds! I went on zoloft because my doctor said one of the side effects was that I would not gain weight and I figured this was the best route for me. I have not been able to loose a pound. I am on weight watchers, which was successful for me three years ago (lost 30 pounds) I walk 2-3 miles everyday …
I can completely sympathize, I have been on and off of Zoloft for 7 years. When I'm taking the medication I have insatiable cravings for sugar, most often doughnuts, soda, and iced tea. While taking Zoloft I gained 24 pounds. I slowly tapered down my dose about one and a half years ago until I was completely off of the drug, and by that time figured that this was just a normal body weight for me …
I have been on Zoloft for about 2 weeks and I have lost weight so is that what happen first then you start to gain the longer you are on it.
I have been taking Zoloft for about a year. I have had a number of unpleasant side effects such as terribly fatigue, very intense cravings for sweets, delays in my period. The worse part of all is that after I had my second child I worked very hard to lose my pregnancy weight. I lost about 20 pounds. Guess what? I stepped on the scale this morning and it's official. I have gained every last one o…
I started taking 100mg Zoloft for PTSD following my combat tour in Iraq. As a front-line soldier, I weighed about 170 lbs of pure muscle. Initially, I had no appetite and lost about 10 lbs. After about 6 months, the appetite returned, and so did the unexplained weight loss. I lift weights and do cardio 3-5+ times a week and eat very healthily. After taking Zoloft for 3 1/2 years, I now weigh 225 …
wow. this is all interesting. i've been on zoloft for years. more than ten years. i'm up to 150mg now. i'm basically dead w/o it, that's just how bad it gets. but the weight issue is one that drs should really look into because it's for real. I've gained over 50lbs. i'm a vegetarian. i exercise regularly. i'm not a junk food eater. but i know i can't be w/o zoloft. i'll do more research and post …
I started zoloft about 7 weeks ago, I am currently on 50 mg and I have gained 15 pounds. It seems like it started when the dosage went from 25 to 50 and it came on quite suddenly. The weight gain has made me more anxious then ever before, so I decided to switch to wellbutrin after discussing it with my doctor. Does anyone know if this also causes weight gain. Like a lot of others that have psoted…
I have been on 50 mg of Zoloft for about 8 months. Before going on was losing weight nicely eating right and exercising 3-4 times a week. I have gained about 10 pounds after increasing my workouts to 5-6 times a week and eating more carefully. I am now uncomfortable in my size 8 clothes and have tried everything to not only lose but at least stay the same weight. Nothing has worked....even my hus…
Hi, my name's Kendall. I was going to write a long paragraph and basically tell my life story, but it doesn't matter. Depression is depression. I'm 15 years old, and last year I suffered from depression. When my family found out, they took me a psychiatrist, who diagnosed me and prescribed me some medication. The medicine definitely changed me--I was more social and happy then ever. Once I realiz…
Hi little one... I have had depression most of my life. I am 48 and still dealing with ups and downs but.... I have educated myself so much that I do know that depression is different for every single person in this world. I have chemical anxiety and depression and that means I will always have to take medication just as a diabetic would have to take insulin for the rest of his or her life. But w…
It's hereditary and we didn't ask for it.I believe if your depression is really bad then you need to be on meds,it's that simple.Therapy doesn't work for everyone and neither do activities to keep the mind busy and not depressed.Depression is a constant battle but you can defeat it by not letting it get the upper hand.Be stronger than it and never give up the fight.All the best. .
Same here little sister, I've felt sad most of my life although I have what many people dream of. I think it's just who I am. But there are point in my life where I was really happy, that was when I was really carefree. I think that that u r a spiritual person that is just not satisfied with this materialistic world, or maybe u r a creative person in the inside but still don't know how to get tha…
I feel sad for you to be sad at such a young age when you should be going to the Mall and laughing over stupid things. Think young and carefree. And further more depression isn't an easy thing to "fix" but it can be managed or controlled. Getting off your mess may have been a mistake..... And it may have taken a while to get fully out of your system and for the angry depression beast to come back…
Getting off meds not mess typo
Are you feeling better. Giv us an update.....
Hello. I've been on SSRI's for over a decade now to treat my Anxiety, Depression and OCD. I started on Paxil, stopped Paxil due to some nasty side effects (although it did help) and went to prozac. Prozac worked for the better part of 10 years with little tweaks in the dosage along the way. Well eventually it pooped out. I was switched to Lexapro which alleviated the symptoms but not as well as P…
hi there i was on effexor bk in 2007 and it worked great for me for 12months then i weaned off great up until this may had a down fall and was put bk it and it didn't help me at all and tried to take my own life twice off this drug for being on 225mg dailyh which i was told in the end was far to much for me to be on with only having a little anxiety. i was then taken off it 10weeks or so later wi…
Hi! I have been on zoloft (150mg/day) for about 17 years. I occasionally tapered off when I was younger but had to go back on due to extreme depressive episodes returning. For the last 10+ years I have had a constant low level headache which my neurologist believes is due to zoloft and possibly a zoloft-induced sleep disorder. If the sleep study shows that it is zoloft causing the problem, maybe …
Headache is a side effect of Zoloft, but I really doubt that you are getting any benefits from the Zoloft after this many years. Our bodies build up a tolerance to these medications and we have to switch to another drug because they stop working for us. You may no longer even need the Zoloft, but discuss this with your doctor...preferably a psychiatrist and go from there. Hope this helps and we'r…
I used to be on zoloft for 4 yrs and felt good...stopped for 6 months and on my 3rd week of sertraline right now not feeling as good the first time around. Is there a difference with the two drugs?
no difference. just the name. i have heard however, that sometimes the same antidepressant used for a second time after a break may be less effective. this was told to me by a physician though another physician suggested otherwise
My doctor told me that Sertraline and Zoloft both have the same ingredients but the pharmacutical companies can make them differently. I too notice a difference in how I feel taking Zoloft vs. Sertraline. I like Sertraline better though because I don't feel as numbed out and my sex drive is not affected
I have been on Zoloft for over 4 years now for depression. Twice in that time-I have been given Sertraline--because it is cheaper. And both times--while I took the Sertraline--I was depressed, couldn't sleep, had anxiety, felt like I was unable to control my constant sadness and feelings of hopelessness. EVERYONE keeps telling me they are the same drug! Then why do I feel the way I feel right now…
I would suggest talking to a pharmacist, they are experts in that field, and it's really hard to say what the difference in pharmaceutical chemistry. . Have you considered going onto another class of drugs altogether? There are other options out there. Just a thought.
I literally was switched over to Sert on February 5th after taking regular Zoloft for about 4 years. I immediately starting getting the "zaps", headaches, dizziness - to the point where I fell down on my face, feelings of hopelessness, hurtful thoughts, erratic behavior, etc. I don't even want to eat. All I want to do is cry and stay in bed. If I can feel this way within only a few days of switch…
Here's what I've found out about the difference between the two. When I first started taking "zoloft", I was actually taking the generic version sertraline. I felt like it did about as much as any of the other antidepressants have done. One month, I had my prescription filled at a different pharmacy than I usually use. Within a few days, I started feeling the electrical zaps, very teary and irrit…
the "funny" thing about all this, if you can call it that, is that Teva was the company that produced the first generic sertraline in 2006. I was on it for about six years (first three on brand name - there was no generic yet) then on generic and it stopped working (unrelated situation). However, as you mentioned above, the only thing consistent between generics is the active ingredients, every g…
Hi everybody - This is a topic of particular importance to me because I went through the whole "it's the same" runaround with my pharmacist. In FDA-speak, "the same" means as much as +/- 20% of the effective ingredient. For dosage sensitive drugs like sertraline, this is a BIG difference. There are two excellent forums with many documented cases: http://m.topix.com/forum/business/biotech/T7R9P0NF…
I ran out of my Zoloft about 3 weeks ago. My doctor sent me sertraline until I could get my Zoloft. My friends and family have been asking me for days what is wrong. I tell them nothing, but know I dont feel right. I feel very suicidal and can not think straight. I was wondering if it was because of the difference in the two drugs. Now that I have read what everyone has said here, I realize I am …
Mal, I have just had the same experience. I have been on Zoloft now for over 10 years. My pharmacist substituted 2 repeats for the genereic Setrona. With the first repeat of Setrona issued I began having frequent episodes of depression. At the time I thought it may have been due to circumstances in my life, so I decided to persevere with a second repeat of Setrona. I spent the next 4 weeks of hel…
I am feeling the same way!!!! Has anyone responded to you with helpful advise and needs.
This thread is. Very old. The last comment before yours was in January.
I have been dealing with anxiety and depression issues and my primary care dr prescribed zoloft. I did not iniitally fill it because i felt I could do better on my own through talk therapy with a therapist. When i followed up with the doctor i told her that i had issues with memory and concentration and she urged me to take the Zoloft and said it was only 25mg day - nothing to worry about. I took…
Be firm with your doctor. You know your body best, not her. Bring in the documentation that you have and tell her that you WILL NOT take a medication that is going to effect your quality of life poorly. You DO NOT have to live like this. I have noticed that even medical professionals make mistakes, a lot of them actually. Go with your gut and intuition with situations like this. The medication ob…
Thanks for your reply. I also have a history of heart surgery so I am sure that affects how sensitive my heart is to meds.
Find another doctor. That one is refusing to listen to you.
wow is incredible what i here from ,diffrent people but same storys, i thank god i found this site,today and am able to express how i been feeling for 5 days today at this very moment i discover the reality , of the side effects of the zoloft when off , are the worse i walked to a near by hospital almost dragging myself thinking i was diein, extreme fatigue every where i turn my eyes i felt car s…
Welcome! Unfortunately, these types of meds do come with a discontinuation syndrome (like a withdrawal) for a lot of people. That's especially tru if the medication isn't discontinued properly, which would be a slow taper under the guidance of the doctor. Did you just stop taking it abruptly? If so,that's why you're feeling so badly. You will feel better soon, but if it is becoming intolerable, g…
hi thanks for ur advise ,yes i just stop them like 5 or 6 days ago slowly but actually 2day i feel much better i just feel tremors all over my body its mostly whats left from all well my youngest is 8 and he has adhd and odd doctor prescribe zoloft becuase he would cry all day , and my oldest has ocd and now he is doing fine but when he starts a new ritual it takes him ,months b4 he gets over it …
Definitely don't want to go off meds like Zoloft cold turkey! Remember that for the future. Also, make sure your kids' medications and treatments are being handled by a CHILD psychiatrist. Medicating children that young can be very tricky and requires close medical supervision...a p-doc for adults wouldn't have as much experience with the special needs of dealing with kids. I'm sorry you're havin…
thanks so much i really appreciate you talking time to read and give me feedback its awesome that websites like this exsist for support ,, god bless you every day
I'm currently taking zoloft at a dose of 200mg daily, in the morning. My doctor's instructions were to go all the way up to the maximum dose of zoloft because he believes that my combination of depression, anxiety, PTSD and bulimia might simply be treatment resistant. I've been on zoloft twice before, but never at a dose any higher than 150mg. I've been on the 200mg dose of zoloft for five weeks …
You're five weeks into the dosage change, therefore any side effects you had as a result of stepping up should be mostly resolved. I think it would be wise to talk to your doctor. Is it possible that some of your symptoms could be related to anxiety and/or depression versus side effects? That's a pretty common problem, people are afraid of the meds, or increasing the meds and cause anxiety which …
i have low self esteem what can i do to fix it .
By working to believe in urself little by little each day. If u view urself in a negative light then it will come across in attitude and you will never feel free enough to live and let go.
There is no easy fix sorry. I have this problem off and I found things that help but it comes in waves. (high and low) Working out is a good way. Making a list of actionable things. (tasks that can be done i.e. clean stove and not clean house.) Looking in the mirror and forcing yourself to say good things about yourself . other then that I dont know of any cures sorry
